# Supplementary material for: Ulceroprotective Effects of Epilobium angustifolium Extract in DSS-Induced Colitis in Mice
Source: Curr Issues Mol Biol. 2025 Jun 10;47(6):444. doi: 10.3390/cimb47060444 (PMC12191838; doi:10.3390/cimb47060444)
Supplement: Supplementary file 1 [file cimb-47-00444-s001.zip]

Archive with 1 entries (1 files):
- cimb-3673946-supplementary.pdf
